# Supplementary material for: Optimization of Propagation of the Polish Strain of Aldrovanda vesiculosa in Tissue Culture
Source: Biology (Basel). 2022 Sep 23;11(10):1389. doi: 10.3390/biology11101389 (PMC9598617; doi:10.3390/biology11101389)
Supplement: Supplementary file 1 [file biology-11-01389-s001.zip]

Archive with 1 entries (1 files):
- biology-1852518-supplementary.pdf
